# Supplementary material for: Identification and Characterization of WOX Gene Family in Flax (Linum usitatissimum L.) and Its Role Under Abiotic Stress
Source: Int J Mol Sci. 2025 Apr 10;26(8):3571. doi: 10.3390/ijms26083571 (PMC12026529; doi:10.3390/ijms26083571)
Supplement: Supplementary file 1 [file ijms-26-03571-s001.zip › TableS1.xlsx]

## Sheet: TableS1
Table S1. The WOX family genes in Arabidopsis thaliana、Linum usitatissimum L. and Oryza sativa L.
Plant species	Gene ID	Gene name
Linum usitatissimum L	LuWOX01	L.us.o.m.scaffold170.48
	LuWOX02	L.us.o.m.scaffold255.15
	LuWOX03	L.us.o.m.scaffold218.7
	LuWOX04	L.us.o.m.scaffold50.47
	LuWOX05	L.us.o.m.scaffold33.69
	LuWOX06	L.us.o.m.scaffold107.61
	LuWOX07	L.us.o.m.scaffold155.99
	LuWOX08	L.us.o.m.scaffold98.176
	LuWOX09	L.us.o.m.scaffold8.54
	LuWOX10	L.us.o.m.scaffold133.89
	LuWOX11	L.us.o.m.scaffold83.172
	LuWOX12	L.us.o.m.scaffold2.503
	LuWOX13	L.us.o.m.scaffold72.52
	LuWOX14	L.us.o.m.scaffold103.108
	LuWOX15	L.us.o.m.scaffold258.26
	LuWOX16	L.us.o.m.scaffold212.30
	LuWOX17	L.us.o.m.scaffold6.173
	LuWOX18	L.us.o.m.scaffold141.67
Arabidopsis thaliana
	AtWOX14	AT1G20700.1
	AtWOX10	AT1G20710.1
	AtWOX04	AT1G46480.1
	AtWOX06	AT2G01500.1
	AtWUS	AT2G17950.1
	AtWOX03	AT2G28610.1
	AtWOX09	AT2G33880.1
	AtWOX11	AT3G03660.1
	AtWOX05	AT3G11260.1
	AtWOX01	AT3G18010.1
	AtWOX13	AT4G35550.1
	AtWOX07	AT5G05770.1
	AtWOX12	AT5G17810.1
	AtWOX08	AT5G45980.1
	AtWOX15	AT5G46010.1
	AtWOX02	AT5G59340.1
Oryza sativa L.
	OsWOX01	LOC_Os01g47710.1
	OsWOX02	LOC_Os01g60270.1
	OsWOX03	LOC_Os01g62310.1
	OsWOX04	LOC_Os01g63510.1
	OsWOX05	LOC_Os03g20910.1
	OsWOX06	LOC_Os04g55590.1
	OsWOX07	LOC_Os04g56780.1
	OsWOX08	LOC_Os05g02730.1
	OsWOX09	LOC_Os05g48990.1
	OsWOX10	LOC_Os07g34880.1
	OsWOX11	LOC_Os07g48560.1
	OsWOX12	LOC_Os08g14400.1
	OsWOX13	LOC_Os11g01130.1
	OsWOX14	LOC_Os12g01120.1
