# Supplementary material for: Identification and Characterization of WOX Gene Family in Flax (Linum usitatissimum L.) and Its Role Under Abiotic Stress
Source: Int J Mol Sci. 2025 Apr 10;26(8):3571. doi: 10.3390/ijms26083571 (PMC12026529; doi:10.3390/ijms26083571)
Supplement: Supplementary file 1 [file ijms-26-03571-s001.zip › TableS2.xlsx]

## Sheet: TableS2
Table S2. The information of identified 15 motifs in LuWOX proteins.
Motif name	Motif sequence	width	E-value	Sites
Motif1	ILEEJYNSGVRTPSADQIQRITAQLSKYGKIEGKNVFYWFQNHKARERQK	50	6.3E-507	18
Motif2	GGGEGSSTSSSRWTPTPEQIR	21	3.1e-86	17
Motif3	QEPEIETLELFPLHPTGGLSA	21	3.3e-46	12
Motif4	KITVFINGVATEVPRGPLDVRESFG	25	5.3e-34	6
Motif5	FLGNYFGYGPTPTHPPPHRDLHQEGRGGSKVVGGGGGQYIVGRVEFDQNG	50	1.3e-21	4
Motif6	LHSSGQPLPVDDWGFLLPGLHPGEFYYLV	29	1.4e-20	4
Motif7	DPNTANSSSSPNDLSYDKGVTDEDGDSGRKQIALYSTICGQLVPSHK	47	3.5e-20	5
Motif8	NHHHHHLPS	9	3e-17	17
Motif9	MWMMGYNDAGNGYAVPHDHHQFNNGSRKLRPLIPRPFL	38	6.2e-16	2
Motif10	ALPYQWYGGDNNNDGAGATSGPFALELELTSFTGQYSSNMY	41	1.2e-16	4
