# Supplementary material for: Identification and Characterization of WOX Gene Family in Flax (Linum usitatissimum L.) and Its Role Under Abiotic Stress
Source: Int J Mol Sci. 2025 Apr 10;26(8):3571. doi: 10.3390/ijms26083571 (PMC12026529; doi:10.3390/ijms26083571)
Supplement: Supplementary file 1 [file ijms-26-03571-s001.zip › TableS3.xlsx]

## Sheet: Table S3
Table S3. Information of hormone- and stress-related cis-elements detected in the promoters regions of LuWOXs.
Gene name	cis element	sequence	position	length	strand	plant source	cis element name
LuWOX01	G-Box	CACGTT	1450	6	+	Pisum sativum	Light responsive element
LuWOX01	CGTCA-motif	CGTCA	737	5	-	Hordeum vulgare	MeJA responsive element
LuWOX01	CGTCA-motif	CGTCA	821	5	+	Hordeum vulgare	MeJA responsive element
LuWOX01	CGTCA-motif	CGTCA	1990	5	-	Hordeum vulgare	MeJA responsive element
LuWOX01	CCAAT-box	CAACGG	1218	6	+	Hordeum vulgare	MYBHv1 binding site
LuWOX01	O2-site	GTTGACGTGA	499	9	-	Zea mays	Zein metabolism regulatory element
LuWOX01	O2-site	GTTGACGTGA	818	9	-	Zea mays	Zein metabolism regulatory element
LuWOX01	MBS	CAACTG	964	6	-	Arabidopsis thaliana	MYB binding site involved in drought-inducibility
LuWOX01	GATA-motif	GATAGGG	745	7	-	Pisum sativum	Light responsive element
LuWOX01	GATA-motif	GATAGGA	766	7	-	Arabidopsis thaliana	Light responsive element
LuWOX01	TGACG-motif	TGACG	737	5	+	Hordeum vulgare	MeJA responsive element
LuWOX01	TGACG-motif	TGACG	821	5	-	Hordeum vulgare	MeJA responsive element
LuWOX01	TGACG-motif	TGACG	1990	5	+	Hordeum vulgare	MeJA responsive element
LuWOX01	Box 4	ATTAAT	619	6	+	Petroselinum crispum	Light responsive element
LuWOX01	Box 4	ATTAAT	1237	6	-	Petroselinum crispum	Light responsive element
LuWOX01	G-box	CCACGTAA	78	8	+	Brassica napus	Light responsive element
LuWOX01	G-box	TACGTG	79	6	-	Arabidopsis thaliana	Light responsive element
LuWOX01	P-box	CCTTTTG	1892	7	-	Oryza sativa	Gibberellin responsive element
LuWOX01	ATCT-motif	AATCTAATCC	598	9	-	Pisum sativum	Light responsive element
LuWOX01	I-box	GATAAGGGT	277	9	-	Arabidopsis thaliana	Light responsive element
LuWOX01	I-box	TGATAATGT	757	9	-	Solanum tuberosum	Light responsive element
LuWOX01	CAT-box	GCCACT	45	6	-	Arabidopsis thaliana	Meristem expression element
LuWOX01	CAT-box	GCCACT	292	6	+	Arabidopsis thaliana	Meristem expression element
LuWOX01	CAT-box	GCCACT	797	6	+	Arabidopsis thaliana	Meristem expression element
LuWOX01	CAT-box	GCCACT	1970	6	+	Arabidopsis thaliana	Meristem expression element
LuWOX01	ABRE	ACGTG	79	5	-	Arabidopsis thaliana	Abscisic acid responsive element
LuWOX01	ABRE	ACGTG	1450	5	-	Arabidopsis thaliana	Abscisic acid responsive element
LuWOX01	LTR	CCGAAA	482	6	+	Hordeum vulgare	Low-temperature responsive element
LuWOX01	TGA-element	AACGAC	84	6	+	Brassica oleracea	Auxin responsive element
LuWOX01	TGA-element	AACGAC	93	6	-	Brassica oleracea	Auxin responsive element
LuWOX01	TGA-element	AACGAC	1474	6	+	Brassica oleracea	Auxin responsive element
LuWOX01	TGA-element	AACGAC	1865	6	-	Brassica oleracea	Auxin responsive element
LuWOX01	ARE	AAACCA	1214	6	+	Zea mays	Anaerobic induction element
LuWOX01	ARE	AAACCA	1771	6	+	Zea mays	Anaerobic induction element
LuWOX02	I-box	GATAAGGGT	77	9	-	Arabidopsis thaliana	Light responsive element
LuWOX02	O2-site	GTTGACGTGA	287	9	-	Zea mays	Zein metabolism regulatory element
LuWOX02	O2-site	GATGA(C/T)(A/G)TG(A/G)	750	8	-	Zea mays	Zein metabolism regulatory element
LuWOX02	G-Box	CACGTT	1746	6	+	Pisum sativum	Light responsive element
LuWOX02	Sp1	GGGCGG	63	6	+	Oryza sativa	Light responsive element
LuWOX02	TCT-motif	TCTTAC	941	6	+	Arabidopsis thaliana	Light responsive element
LuWOX02	P-box	CCTTTTG	1901	7	-	Oryza sativa	Gibberellin responsive element
LuWOX02	CCAAT-box	CAACGG	481	6	+	Hordeum vulgare	MYBHv1 binding site
LuWOX02	CGTCA-motif	CGTCA	496	5	-	Hordeum vulgare	MeJA responsive element
LuWOX02	CGTCA-motif	CGTCA	1023	5	+	Hordeum vulgare	MeJA responsive element
LuWOX02	CGTCA-motif	CGTCA	1042	5	+	Hordeum vulgare	MeJA responsive element
LuWOX02	CGTCA-motif	CGTCA	1977	5	+	Hordeum vulgare	MeJA responsive element
LuWOX02	GATA-motif	GATAGGG	503	7	-	Pisum sativum	Light responsive element
LuWOX02	G-box	TAACACGTAG	1366	9	-	Brassica oleracea	Light responsive element
LuWOX02	ARE	AAACCA	1189	6	+	Zea mays	Anaerobic induction element
LuWOX02	Box 4	ATTAAT	934	6	+	Petroselinum crispum	Light responsive element
LuWOX02	Box 4	ATTAAT	1117	6	-	Petroselinum crispum	Light responsive element
LuWOX02	Box 4	ATTAAT	1137	6	-	Petroselinum crispum	Light responsive element
LuWOX02	Box 4	ATTAAT	1533	6	-	Petroselinum crispum	Light responsive element
LuWOX02	Box 4	ATTAAT	1779	6	-	Petroselinum crispum	Light responsive element
LuWOX02	TGA-element	AACGAC	816	6	-	Brassica oleracea	Auxin responsive element
LuWOX02	TGA-element	AACGAC	1874	6	-	Brassica oleracea	Auxin responsive element
LuWOX02	TGACG-motif	TGACG	496	5	+	Hordeum vulgare	MeJA responsive element
LuWOX02	TGACG-motif	TGACG	1023	5	-	Hordeum vulgare	MeJA responsive element
LuWOX02	TGACG-motif	TGACG	1042	5	-	Hordeum vulgare	MeJA responsive element
LuWOX02	TGACG-motif	TGACG	1977	5	-	Hordeum vulgare	MeJA responsive element
LuWOX02	CAT-box	GCCACT	92	6	+	Arabidopsis thaliana	Meristem expression element
LuWOX02	ABRE	GACACGTACGT	372	10	-	Oryza sativa	Abscisic acid responsive element
LuWOX02	ABRE	ACGTG	1746	5	-	Arabidopsis thaliana	Abscisic acid responsive element
LuWOX03	TC-rich repeats	GTTTTCTTAC	1052	9	+	Nicotiana tabacum	Defense and stress-responsive element
LuWOX03	ARE	AAACCA	1852	6	+	Zea mays	Anaerobic induction element
LuWOX03	G-box	CACGTG	765	6	+	Arabidopsis thaliana	Light responsive element
LuWOX03	Box 4	ATTAAT	440	6	+	Petroselinum crispum	Light responsive element
LuWOX03	Box 4	ATTAAT	941	6	+	Petroselinum crispum	Light responsive element
LuWOX03	Box 4	ATTAAT	1703	6	-	Petroselinum crispum	Light responsive element
LuWOX03	TGACG-motif	TGACG	142	5	-	Hordeum vulgare	MeJA responsive element
LuWOX03	TCA-element	CCATCTTTTT	597	9	+	Nicotiana tabacum	Salicylic acid responsive element
LuWOX03	TGA-element	AACGAC	563	6	+	Brassica oleracea	Auxin responsive element
LuWOX03	GT1-motif	GGTTAA	1372	6	-	Arabidopsis thaliana	Light responsive element
LuWOX03	CAT-box	GCCACT	114	6	-	Arabidopsis thaliana	Meristem expression element
LuWOX03	LTR	CCGAAA	559	6	+	Hordeum vulgare	Low-temperature responsive element
LuWOX03	chs-CMA2a	TCACTTGA	1383	8	+	Petroselinum crispum	Light responsive element
LuWOX03	chs-CMA2a	TCACTTGA	1490	8	+	Petroselinum crispum	Light responsive element
LuWOX03	ABRE	ACGTG	145	5	-	Arabidopsis thaliana	Abscisic acid responsive element
LuWOX03	ABRE	CACGTG	765	6	+	Arabidopsis thaliana	Abscisic acid responsive element
LuWOX03	ABRE	ACGTG	766	5	+	Arabidopsis thaliana	Abscisic acid responsive element
LuWOX03	ABRE	ACGTG	1987	5	-	Arabidopsis thaliana	Abscisic acid responsive element
LuWOX03	ATCT-motif	AATCTAATCC	347	9	-	Pisum sativum	Light responsive element
LuWOX03	ACE	GACACGTATG	259	9	-	Petroselinum crispum	Light responsive element
LuWOX03	G-Box	CACGTT	145	6	+	Pisum sativum	Light responsive element
LuWOX03	G-Box	CACGTG	765	6	+	Pisum sativum	Light responsive element
LuWOX03	G-Box	CACGTT	1987	6	+	Pisum sativum	Light responsive element
LuWOX03	TCT-motif	TCTTAC	480	6	-	Arabidopsis thaliana	Light responsive element
LuWOX03	CCAAT-box	CAACGG	1527	6	-	Hordeum vulgare	MYBHv1 binding site
LuWOX03	CGTCA-motif	CGTCA	142	5	+	Hordeum vulgare	MeJA responsive element
LuWOX04	CAT-box	GCCACT	1264	6	-	Arabidopsis thaliana	Meristem expression element
LuWOX04	AE-box	AGAAACAA	848	8	-	Arabidopsis thaliana	Light responsive element
LuWOX04	ABRE	ACGTG	156	5	+	Arabidopsis thaliana	Abscisic acid responsive element
LuWOX04	ABRE	ACGTG	1080	5	+	Arabidopsis thaliana	Abscisic acid responsive element
LuWOX04	Box 4	ATTAAT	193	6	+	Petroselinum crispum	Light responsive element
LuWOX04	Box 4	ATTAAT	389	6	+	Petroselinum crispum	Light responsive element
LuWOX04	Box 4	ATTAAT	956	6	+	Petroselinum crispum	Light responsive element
LuWOX04	Box 4	ATTAAT	1787	6	-	Petroselinum crispum	Light responsive element
LuWOX04	G-box	TACGTG	155	6	+	Arabidopsis thaliana	Light responsive element
LuWOX04	G-box	TACGTG	1079	6	+	Arabidopsis thaliana	Light responsive element
LuWOX04	RY-element	CATGCATG	65	8	+	Helianthus annuus	Meristem expression element
LuWOX04	RY-element	CATGCATG	1159	8	-	Helianthus annuus	Meristem expression element
LuWOX04	RY-element	CATGCATG	1163	8	-	Helianthus annuus	Meristem expression element
LuWOX04	GCN4_motif	TGAGTCA	1083	7	-	Oryza sativa	Meristem expression element
LuWOX04	TCA-element	CCATCTTTTT	782	9	+	Nicotiana tabacum	Salicylic acid responsive element
LuWOX04	AT-rich element	GAATTTAATTAA	202	11	+	Glycine max	Protein binding site responsive element
LuWOX04	TCT-motif	TCTTAC	688	6	-	Arabidopsis thaliana	Light responsive element
LuWOX04	TCT-motif	TCTTAC	943	6	+	Arabidopsis thaliana	Light responsive element
LuWOX04	MSA-like	(T/C)C(T/C)AACGG(T/C)(T/C)A	922	8.5	-	Catharanthus roseus	Circadian responsive element
LuWOX04	CCAAT-box	CAACGG	925	6	-	Hordeum vulgare	MYBHv1 binding site
LuWOX04	ATCT-motif	AATCTAATCC	499	9	-	Pisum sativum	Light responsive element
LuWOX04	ATCT-motif	AATCTAATCC	1271	9	-	Pisum sativum	Light responsive element
LuWOX04	NON-box	AGATCGACG	547	9	-	Arabidopsis thaliana	Meristem expression element
LuWOX05	P-box	CCTTTTG	1884	7	-	Oryza sativa	Gibberellin responsive element
LuWOX05	CCAAT-box	CAACGG	52	6	-	Hordeum vulgare	MYBHv1 binding site
LuWOX05	AT-rich element	ATAGAAATCAA	1522	10	+	Glycine max	Protein binding site responsive element
LuWOX05	I-box	gGATAAGGTG	1657	9	-	Zea mays	Light responsive element
LuWOX05	TATC-box	TATCCCA	179	7	-	Oryza sativa	Gibberellin responsive element
LuWOX05	TATC-box	TATCCCA	600	7	-	Oryza sativa	Gibberellin responsive element
LuWOX05	MRE	AACCTAA	998	7	+	Petroselinum crispum	Light responsive element
LuWOX05	LTR	CCGAAA	1083	6	-	Hordeum vulgare	Low-temperature responsive element
LuWOX05	Box III	atCATTTTCACt	1347	11	+	Pisum sativum	Protein binding site responsive element
LuWOX05	GT1-motif	GGTTAAT	1018	7	-	Avena sativa	Light responsive element
LuWOX05	GT1-motif	GGTTAA	1019	6	-	Arabidopsis thaliana	Light responsive element
LuWOX05	GT1-motif	GGTTAA	1931	6	-	Arabidopsis thaliana	Light responsive element
LuWOX05	CAT-box	GCCACT	644	6	+	Arabidopsis thaliana	Meristem expression element
LuWOX05	Box 4	ATTAAT	544	6	+	Petroselinum crispum	Light responsive element
LuWOX05	Box 4	ATTAAT	625	6	+	Petroselinum crispum	Light responsive element
LuWOX05	Box 4	ATTAAT	1423	6	-	Petroselinum crispum	Light responsive element
LuWOX05	ARE	AAACCA	770	6	-	Zea mays	Anaerobic induction element
LuWOX05	ARE	AAACCA	1436	6	+	Zea mays	Anaerobic induction element
LuWOX05	GCN4_motif	TGAGTCA	1161	7	+	Oryza sativa	Meristem expression element
LuWOX05	GATA-motif	GATAGGG	182	7	+	Pisum sativum	Light responsive element
LuWOX05	GATA-motif	AAGGATAAGG	1659	9	-	Solanum tuberosum	Light responsive element
LuWOX05	GATA-motif	GATAGGG	1949	7	-	Pisum sativum	Light responsive element
LuWOX05	TCCC-motif	TCTCCCT	477	7	+	Spinacia oleracea	Light responsive element
LuWOX05	TCCC-motif	TCTCCCT	861	7	+	Spinacia oleracea	Light responsive element
LuWOX06	GT1-motif	GGTTAA	1009	6	+	Arabidopsis thaliana	Light responsive element
LuWOX06	GT1-motif	GGTTAA	1011	6	-	Arabidopsis thaliana	Light responsive element
LuWOX06	ABRE	ACGTG	593	5	-	Arabidopsis thaliana	Abscisic acid responsive element
LuWOX06	ABRE	TACGGTC	1048	7	+	Arabidopsis thaliana	Abscisic acid responsive element
LuWOX06	MRE	AACCTAA	694	7	+	Petroselinum crispum	Light responsive element
LuWOX06	GATA-motif	AAGGATAAGG	1684	9	-	Solanum tuberosum	Light responsive element
LuWOX06	GATA-motif	GATAGGG	1942	7	-	Pisum sativum	Light responsive element
LuWOX06	TC-rich repeats	GTTTTCTTAC	1918	9	+	Nicotiana tabacum	Defense and stress-responsive element
LuWOX06	Box 4	ATTAAT	102	6	+	Petroselinum crispum	Light responsive element
LuWOX06	Box 4	ATTAAT	1393	6	-	Petroselinum crispum	Light responsive element
LuWOX06	G-box	CCACGTAA	592	8	+	Brassica napus	Light responsive element
LuWOX06	G-box	TACGTG	593	6	-	Arabidopsis thaliana	Light responsive element
LuWOX06	ARE	AAACCA	535	6	-	Zea mays	Anaerobic induction element
LuWOX06	ARE	AAACCA	709	6	+	Zea mays	Anaerobic induction element
LuWOX06	ARE	AAACCA	1408	6	+	Zea mays	Anaerobic induction element
LuWOX06	ARE	AAACCA	1984	6	+	Zea mays	Anaerobic induction element
LuWOX06	GCN4_motif	TGAGTCA	1301	7	-	Oryza sativa	Meristem expression element
LuWOX06	TGACG-motif	TGACG	1071	5	-	Hordeum vulgare	MeJA responsive element
LuWOX06	TGACG-motif	TGACG	1182	5	-	Hordeum vulgare	MeJA responsive element
LuWOX06	TCT-motif	TCTTAC	297	6	+	Arabidopsis thaliana	Light responsive element
LuWOX06	P-box	CCTTTTG	1911	7	-	Oryza sativa	Gibberellin responsive element
LuWOX06	CGTCA-motif	CGTCA	1071	5	+	Hordeum vulgare	MeJA responsive element
LuWOX06	CGTCA-motif	CGTCA	1182	5	+	Hordeum vulgare	MeJA responsive element
LuWOX06	CCAAT-box	CAACGG	183	6	-	Hordeum vulgare	MYBHv1 binding site
LuWOX06	CCAAT-box	CAACGG	338	6	+	Hordeum vulgare	MYBHv1 binding site
LuWOX06	AT-rich element	ATAGAAATCAA	45	10	-	Glycine max	Protein binding site responsive element
LuWOX06	I-box	gGATAAGGTG	1682	9	-	Zea mays	Light responsive element
LuWOX07	Box 4	ATTAAT	397	6	+	Petroselinum crispum	Light responsive element
LuWOX07	Box 4	ATTAAT	1852	6	-	Petroselinum crispum	Light responsive element
LuWOX07	ARE	AAACCA	544	6	-	Zea mays	Anaerobic induction element
LuWOX07	ARE	AAACCA	599	6	+	Zea mays	Anaerobic induction element
LuWOX07	ARE	AAACCA	686	6	+	Zea mays	Anaerobic induction element
LuWOX07	G-box	CCACGTAA	1230	8	-	Brassica napus	Light responsive element
LuWOX07	G-box	TACGTG	1231	6	+	Arabidopsis thaliana	Light responsive element
LuWOX07	TGACG-motif	TGACG	444	5	-	Hordeum vulgare	MeJA responsive element
LuWOX07	TGACG-motif	TGACG	1251	5	-	Hordeum vulgare	MeJA responsive element
LuWOX07	TC-rich repeats	ATTCTCTAAC	955	9	-	Nicotiana tabacum	Defense and stress-responsive element
LuWOX07	ABRE	ACGTG	1232	5	+	Arabidopsis thaliana	Abscisic acid responsive element
LuWOX07	LTR	CCGAAA	188	6	-	Hordeum vulgare	Low-temperature responsive element
LuWOX07	LTR	CCGAAA	1529	6	-	Hordeum vulgare	Low-temperature responsive element
LuWOX07	GT1-motif	GGTTAA	1002	6	-	Arabidopsis thaliana	Light responsive element
LuWOX07	CAT-box	GCCACT	507	6	+	Arabidopsis thaliana	Meristem expression element
LuWOX07	AE-box	AGAAACTT	1759	8	+	Arabidopsis thaliana	Light responsive element
LuWOX07	I-box	cCATATCCAAT	1537	10	-	Flaveria trinervia	Light responsive element
LuWOX07	ATCT-motif	AATCTAATCC	1855	9	+	Pisum sativum	Light responsive element
LuWOX07	AT-rich element	ATAGAAATCAA	1138	10	+	Glycine max	Protein binding site responsive element
LuWOX07	O2-site	GATGACATGG	1039	9	+	Zea mays	Zein metabolism regulatory element
LuWOX07	O2-site	GATGACATGG	1367	9	+	Zea mays	Zein metabolism regulatory element
LuWOX07	O2-site	GATGACATGG	1603	9	+	Zea mays	Zein metabolism regulatory element
LuWOX07	P-box	CCTTTTG	760	7	+	Oryza sativa	Gibberellin responsive element
LuWOX07	P-box	CCTTTTG	815	7	+	Oryza sativa	Gibberellin responsive element
LuWOX07	CGTCA-motif	CGTCA	444	5	+	Hordeum vulgare	MeJA responsive element
LuWOX07	CGTCA-motif	CGTCA	1251	5	+	Hordeum vulgare	MeJA responsive element
LuWOX07	CCAAT-box	CAACGG	1031	6	+	Hordeum vulgare	MYBHv1 binding site
LuWOX07	CCAAT-box	CAACGG	1254	6	+	Hordeum vulgare	MYBHv1 binding site
LuWOX07	CCAAT-box	CAACGG	1884	6	+	Hordeum vulgare	MYBHv1 binding site
LuWOX08	TCT-motif	TCTTAC	1769	6	-	Arabidopsis thaliana	Light responsive element
LuWOX08	chs-CMA2b	GAACCTACACAC	167	11	+	Hordeum vulgare	Light responsive element
LuWOX08	CGTCA-motif	CGTCA	1303	5	-	Hordeum vulgare	MeJA responsive element
LuWOX08	MBS	CAACTG	210	6	+	Arabidopsis thaliana	MYB binding site involved in drought-inducibility
LuWOX08	ACE	GACACGTATG	492	9	+	Petroselinum crispum	Light responsive element
LuWOX08	AE-box	AGAAACAA	264	8	-	Arabidopsis thaliana	Light responsive element
LuWOX08	LTR	CCGAAA	61	6	+	Hordeum vulgare	Low-temperature responsive element
LuWOX08	ABRE	ACGTG	178	5	-	Arabidopsis thaliana	Abscisic acid responsive element
LuWOX08	GARE-motif	TCTGTTG	1435	7	+	Brassica oleracea	Gibberellin responsive element
LuWOX08	TCCC-motif	TCTCCCT	1973	7	+	Spinacia oleracea	Light responsive element
LuWOX08	TC-rich repeats	GTTTTCTTAC	1769	9	-	Nicotiana tabacum	Defense and stress-responsive element
LuWOX08	GATA-motif	AAGGATAAGG	1838	9	-	Solanum tuberosum	Light responsive element
LuWOX08	RY-element	CATGCATG	630	8	+	Helianthus annuus	Meristem expression element
LuWOX08	ARE	AAACCA	1855	6	+	Zea mays	Anaerobic induction element
LuWOX08	ARE	AAACCA	1860	6	+	Zea mays	Anaerobic induction element
LuWOX08	ARE	AAACCA	1865	6	+	Zea mays	Anaerobic induction element
LuWOX08	ARE	AAACCA	1870	6	+	Zea mays	Anaerobic induction element
LuWOX08	ARE	AAACCA	1875	6	+	Zea mays	Anaerobic induction element
LuWOX08	G-box	CACGTC	178	6	+	Zea mays	Light responsive element
LuWOX08	G-box	CACGAC	489	6	+	Zea mays	Light responsive element
LuWOX08	Box 4	ATTAAT	512	6	+	Petroselinum crispum	Light responsive element
LuWOX08	Box 4	ATTAAT	644	6	+	Petroselinum crispum	Light responsive element
LuWOX08	Box 4	ATTAAT	866	6	+	Petroselinum crispum	Light responsive element
LuWOX08	Box 4	ATTAAT	1380	6	-	Petroselinum crispum	Light responsive element
LuWOX08	TGACG-motif	TGACG	1303	5	+	Hordeum vulgare	MeJA responsive element
LuWOX08	TGA-element	AACGAC	36	6	-	Brassica oleracea	Auxin responsive element
LuWOX09	Box 4	ATTAAT	308	6	+	Petroselinum crispum	Light responsive element
LuWOX09	Box 4	ATTAAT	695	6	+	Petroselinum crispum	Light responsive element
LuWOX09	Box 4	ATTAAT	699	6	+	Petroselinum crispum	Light responsive element
LuWOX09	Box 4	ATTAAT	703	6	+	Petroselinum crispum	Light responsive element
LuWOX09	Box 4	ATTAAT	771	6	+	Petroselinum crispum	Light responsive element
LuWOX09	Box 4	ATTAAT	880	6	+	Petroselinum crispum	Light responsive element
LuWOX09	Box 4	ATTAAT	884	6	+	Petroselinum crispum	Light responsive element
LuWOX09	ARE	AAACCA	41	6	+	Zea mays	Anaerobic induction element
LuWOX09	ARE	AAACCA	711	6	+	Zea mays	Anaerobic induction element
LuWOX09	ARE	AAACCA	972	6	-	Zea mays	Anaerobic induction element
LuWOX09	ARE	AAACCA	1114	6	+	Zea mays	Anaerobic induction element
LuWOX09	ARE	AAACCA	1426	6	+	Zea mays	Anaerobic induction element
LuWOX09	TGACG-motif	TGACG	278	5	+	Hordeum vulgare	MeJA responsive element
LuWOX09	GT1-motif	GGTTAA	208	6	-	Arabidopsis thaliana	Light responsive element
LuWOX09	GT1-motif	GGTTAA	1666	6	+	Arabidopsis thaliana	Light responsive element
LuWOX09	GT1-motif	GGTTAA	1668	6	-	Arabidopsis thaliana	Light responsive element
LuWOX09	circadian	CAAAGATATC	1409	9	+	Lycopersicon esculentum	Circadian responsive element
LuWOX09	LS7	CAGATTTATTTTTA	1632	13	-	Zea mays	Light responsive element
LuWOX09	MBS	CAACTG	1203	6	-	Arabidopsis thaliana	MYB binding site involved in drought-inducibility
LuWOX09	O2-site	GATGATGTGG	1583	9	-	Zea mays	Zein metabolism regulatory element
LuWOX09	AT-rich element	GAATTTAATTAA	772	11	-	Glycine max	Protein binding site responsive element
LuWOX09	P-box	CCTTTTG	492	7	+	Oryza sativa	Gibberellin responsive element
LuWOX09	P-box	CCTTTTG	655	7	-	Oryza sativa	Gibberellin responsive element
LuWOX09	CGTCA-motif	CGTCA	278	5	-	Hordeum vulgare	MeJA responsive element
LuWOX09	CCAAT-box	CAACGG	819	6	+	Hordeum vulgare	MYBHv1 binding site
LuWOX09	MSA-like	TCCAACGGT	817	9	+	Catharanthus roseus	Circadian responsive element
LuWOX10	CGTCA-motif	CGTCA	1046	5	+	Hordeum vulgare	MeJA responsive element
LuWOX10	P-box	CCTTTTG	1960	7	+	Oryza sativa	Gibberellin responsive element
LuWOX10	TCT-motif	TCTTAC	323	6	+	Arabidopsis thaliana	Light responsive element
LuWOX10	TCT-motif	TCTTAC	653	6	-	Arabidopsis thaliana	Light responsive element
LuWOX10	TCT-motif	TCTTAC	1265	6	+	Arabidopsis thaliana	Light responsive element
LuWOX10	G-Box	CACGTT	357	6	+	Pisum sativum	Light responsive element
LuWOX10	4cl-CMA1c	CTTTACCAACCCCC	1885	13	+	Petroselinum crispum	Light responsive element
LuWOX10	MBS	CAACTG	154	6	+	Arabidopsis thaliana	MYB binding site involved in drought-inducibility
LuWOX10	MBS	CAACTG	1629	6	+	Arabidopsis thaliana	MYB binding site involved in drought-inducibility
LuWOX10	ABRE	ACGTG	357	5	-	Arabidopsis thaliana	Abscisic acid responsive element
LuWOX10	GT1-motif	GGTTAA	1163	6	-	Arabidopsis thaliana	Light responsive element
LuWOX10	CAG-motif	GAAAGGCAGAC	926	10	-	Arabidopsis thaliana	Light responsive element
LuWOX10	TCA-element	CCATCTTTTT	1276	9	-	Nicotiana tabacum	Salicylic acid responsive element
LuWOX10	TCA-element	CCATCTTTTT	1326	9	-	Nicotiana tabacum	Salicylic acid responsive element
LuWOX10	TGACG-motif	TGACG	1046	5	-	Hordeum vulgare	MeJA responsive element
LuWOX10	ARE	AAACCA	792	6	-	Zea mays	Anaerobic induction element
LuWOX10	ARE	AAACCA	1029	6	+	Zea mays	Anaerobic induction element
LuWOX10	Box 4	ATTAAT	455	6	+	Petroselinum crispum	Light responsive element
LuWOX10	Box 4	ATTAAT	767	6	+	Petroselinum crispum	Light responsive element
LuWOX10	Box 4	ATTAAT	771	6	+	Petroselinum crispum	Light responsive element
LuWOX10	TC-rich repeats	ATTCTCTAAC	494	9	+	Nicotiana tabacum	Defense and stress-responsive element
LuWOX10	TC-rich repeats	ATTCTCTAAC	565	9	-	Nicotiana tabacum	Defense and stress-responsive element
LuWOX11	TGACG-motif	TGACG	913	5	-	Hordeum vulgare	MeJA responsive element
LuWOX11	TCA-element	TCAGAAGAGG	703	9	+	Brassica oleracea	Salicylic acid responsive element
LuWOX11	Box 4	ATTAAT	1045	6	-	Petroselinum crispum	Light responsive element
LuWOX11	ARE	AAACCA	417	6	+	Zea mays	Anaerobic induction element
LuWOX11	ARE	AAACCA	474	6	+	Zea mays	Anaerobic induction element
LuWOX11	ARE	AAACCA	607	6	-	Zea mays	Anaerobic induction element
LuWOX11	ARE	AAACCA	1015	6	+	Zea mays	Anaerobic induction element
LuWOX11	ARE	AAACCA	1142	6	-	Zea mays	Anaerobic induction element
LuWOX11	ARE	AAACCA	1407	6	+	Zea mays	Anaerobic induction element
LuWOX11	chs-CMA1a	TTACTTAA	405	8	+	Daucus carota	Light responsive element
LuWOX11	chs-CMA1a	TTACTTAA	1467	8	+	Daucus carota	Light responsive element
LuWOX11	TC-rich repeats	GTTTTCTTAC	327	9	+	Nicotiana tabacum	Defense and stress-responsive element
LuWOX11	TC-rich repeats	ATTCTCTAAC	491	9	+	Nicotiana tabacum	Defense and stress-responsive element
LuWOX11	TC-rich repeats	ATTCTCTAAC	562	9	-	Nicotiana tabacum	Defense and stress-responsive element
LuWOX11	TC-rich repeats	GTTTTCTTAC	1314	9	+	Nicotiana tabacum	Defense and stress-responsive element
LuWOX11	GARE-motif	TCTGTTG	308	7	+	Brassica oleracea	Gibberellin responsive element
LuWOX11	CAG-motif	GAAAGGCAGAC	799	10	-	Arabidopsis thaliana	Light responsive element
LuWOX11	GT1-motif	GGTTAA	1270	6	-	Arabidopsis thaliana	Light responsive element
LuWOX11	O2-site	GATGA(C/T)(A/G)TG(A/G)	1092	8	-	Zea mays	Zein metabolism regulatory element
LuWOX11	MBS	CAACTG	97	6	+	Arabidopsis thaliana	MYB binding site involved in drought-inducibility
LuWOX11	MBS	CAACTG	1673	6	+	Arabidopsis thaliana	MYB binding site involved in drought-inducibility
LuWOX11	CGTCA-motif	CGTCA	913	5	+	Hordeum vulgare	MeJA responsive element
LuWOX11	CCAAT-box	CAACGG	1148	6	-	Hordeum vulgare	MYBHv1 binding site
LuWOX11	P-box	CCTTTTG	582	7	+	Oryza sativa	Gibberellin responsive element
LuWOX11	P-box	CCTTTTG	1964	7	+	Oryza sativa	Gibberellin responsive element
LuWOX11	HD-Zip 3	GTAAT(G/C)ATTAC	823	9.5	+	Arabidopsis thaliana	Protein binding site responsive element
LuWOX11	TCT-motif	TCTTAC	331	6	+	Arabidopsis thaliana	Light responsive element
LuWOX11	TCT-motif	TCTTAC	1318	6	+	Arabidopsis thaliana	Light responsive element
LuWOX11	4cl-CMA1c	CTTTACCAACCCCC	1923	13	+	Petroselinum crispum	Light responsive element
LuWOX12	G-Box	CACGTG	1051	6	-	Pisum sativum	Light responsive element
LuWOX12	CGTCA-motif	CGTCA	608	5	-	Hordeum vulgare	MeJA responsive element
LuWOX12	AT1-motif	AATTATTTTTTATT	1141	13	+	Solanum tuberosum	Light responsive element
LuWOX12	GATA-motif	AAGATAAGATT	873	10	+	Arabidopsis thaliana	Light responsive element
LuWOX12	TCA-element	CCATCTTTTT	64	9	-	Nicotiana tabacum	Salicylic acid responsive element
LuWOX12	TCA-element	CCATCTTTTT	1130	9	+	Nicotiana tabacum	Salicylic acid responsive element
LuWOX12	TCA-element	CCATCTTTTT	1567	9	+	Nicotiana tabacum	Salicylic acid responsive element
LuWOX12	TGACG-motif	TGACG	608	5	+	Hordeum vulgare	MeJA responsive element
LuWOX12	TGA-element	AACGAC	641	6	-	Brassica oleracea	Auxin responsive element
LuWOX12	GCN4_motif	TGAGTCA	1356	7	-	Oryza sativa	Meristem expression element
LuWOX12	G-box	tgACACGTGGCA	1048	11	-	Lycopersicon esculentum	Light responsive element
LuWOX12	G-box	GCCACGTGGA	1049	9	-	Arabidopsis thaliana	Light responsive element
LuWOX12	G-box	CACGTG	1051	6	-	Arabidopsis thaliana	Light responsive element
LuWOX12	G-box	TACGTG	1871	6	+	Arabidopsis thaliana	Light responsive element
LuWOX12	ARE	AAACCA	390	6	-	Zea mays	Anaerobic induction element
LuWOX12	ARE	AAACCA	458	6	-	Zea mays	Anaerobic induction element
LuWOX12	ARE	AAACCA	1426	6	+	Zea mays	Anaerobic induction element
LuWOX12	ARE	AAACCA	1590	6	-	Zea mays	Anaerobic induction element
LuWOX12	ARE	AAACCA	1745	6	+	Zea mays	Anaerobic induction element
LuWOX12	Box 4	ATTAAT	424	6	+	Petroselinum crispum	Light responsive element
LuWOX12	Box 4	ATTAAT	614	6	+	Petroselinum crispum	Light responsive element
LuWOX12	Box 4	ATTAAT	1691	6	-	Petroselinum crispum	Light responsive element
LuWOX12	LAMP-element	CTTTATCA	647	8	-	Pisum sativum	Light responsive element
LuWOX12	AE-box	AGAAACTT	1275	8	+	Arabidopsis thaliana	Light responsive element
LuWOX12	AE-box	AGAAACAA	1790	8	+	Arabidopsis thaliana	Light responsive element
LuWOX12	ATC-motif	AGTAATCT	91	8	-	Spinacia oleracea	Light responsive element
LuWOX12	ABRE	GACACGTGGC	1049	9	-	Triticum aestivum	Abscisic acid responsive element
LuWOX12	ABRE	CACGTG	1051	6	-	Arabidopsis thaliana	Abscisic acid responsive element
LuWOX12	ABRE	ACGTG	1052	5	+	Arabidopsis thaliana	Abscisic acid responsive element
LuWOX12	ABRE	ACGTG	1872	5	+	Arabidopsis thaliana	Abscisic acid responsive element
LuWOX12	MRE	AACCTAA	1718	7	+	Petroselinum crispum	Light responsive element
LuWOX13	CCAAT-box	CAACGG	396	6	+	Hordeum vulgare	MYBHv1 binding site
LuWOX13	CGTCA-motif	CGTCA	229	5	+	Hordeum vulgare	MeJA responsive element
LuWOX13	CGTCA-motif	CGTCA	751	5	+	Hordeum vulgare	MeJA responsive element
LuWOX13	CGTCA-motif	CGTCA	777	5	+	Hordeum vulgare	MeJA responsive element
LuWOX13	CGTCA-motif	CGTCA	1148	5	+	Hordeum vulgare	MeJA responsive element
LuWOX13	P-box	CCTTTTG	987	7	-	Oryza sativa	Gibberellin responsive element
LuWOX13	G-Box	CACGTG	494	6	+	Pisum sativum	Light responsive element
LuWOX13	G-Box	CACGTT	573	6	-	Pisum sativum	Light responsive element
LuWOX13	Sp1	GGGCGG	1015	6	-	Oryza sativa	Light responsive element
LuWOX13	3-AF1 binding site	TAAGAGAGGAA	1786	10	-	Solanum tuberosum	Light responsive element
LuWOX13	MBS	CAACTG	482	6	-	Arabidopsis thaliana	MYB binding site involved in drought-inducibility
LuWOX13	MBS	CAACTG	526	6	+	Arabidopsis thaliana	MYB binding site involved in drought-inducibility
LuWOX13	MBS	CAACTG	1972	6	-	Arabidopsis thaliana	MYB binding site involved in drought-inducibility
LuWOX13	ABRE	CACGTG	494	6	+	Arabidopsis thaliana	Abscisic acid responsive element
LuWOX13	ABRE	ACGTG	495	5	+	Arabidopsis thaliana	Abscisic acid responsive element
LuWOX13	ABRE	ACGTG	574	5	+	Arabidopsis thaliana	Abscisic acid responsive element
LuWOX13	CAT-box	GCCACT	1735	6	+	Arabidopsis thaliana	Meristem expression element
LuWOX13	TGA-element	AACGAC	267	6	-	Brassica oleracea	Auxin responsive element
LuWOX13	TGACG-motif	TGACG	229	5	-	Hordeum vulgare	MeJA responsive element
LuWOX13	TGACG-motif	TGACG	751	5	-	Hordeum vulgare	MeJA responsive element
LuWOX13	TGACG-motif	TGACG	777	5	-	Hordeum vulgare	MeJA responsive element
LuWOX13	TGACG-motif	TGACG	1148	5	-	Hordeum vulgare	MeJA responsive element
LuWOX13	G-box	CACGTG	494	6	+	Arabidopsis thaliana	Light responsive element
LuWOX13	G-box	TAAACGTG	571	8	+	Brassica oleracea	Light responsive element
LuWOX13	ARE	AAACCA	699	6	+	Zea mays	Anaerobic induction element
LuWOX13	Box 4	ATTAAT	171	6	+	Petroselinum crispum	Light responsive element
LuWOX13	Box 4	ATTAAT	560	6	+	Petroselinum crispum	Light responsive element
LuWOX13	Box 4	ATTAAT	1894	6	-	Petroselinum crispum	Light responsive element
LuWOX13	GATA-motif	GATAGGG	1420	7	-	Pisum sativum	Light responsive element
LuWOX13	TCCC-motif	TCTCCCT	1506	7	+	Spinacia oleracea	Light responsive element
LuWOX14	P-box	CCTTTTG	142	7	-	Oryza sativa	Gibberellin responsive element
LuWOX14	P-box	CCTTTTG	173	7	-	Oryza sativa	Gibberellin responsive element
LuWOX14	G-Box	CACGTT	546	6	-	Pisum sativum	Light responsive element
LuWOX14	MBS	CAACTG	514	6	-	Arabidopsis thaliana	MYB binding site involved in drought-inducibility
LuWOX14	MBS	CAACTG	1972	6	-	Arabidopsis thaliana	MYB binding site involved in drought-inducibility
LuWOX14	TATC-box	TATCCCA	429	7	-	Oryza sativa	Gibberellin responsive element
LuWOX14	O2-site	GATGATGTGG	939	9	-	Zea mays	Zein metabolism regulatory element
LuWOX14	ABRE	ACGTG	547	5	+	Arabidopsis thaliana	Abscisic acid responsive element
LuWOX14	CAT-box	GCCACT	1762	6	+	Arabidopsis thaliana	Meristem expression element
LuWOX14	circadian	CAAAGATATC	661	9	+	Lycopersicon esculentum	Circadian responsive element
LuWOX14	G-box	TAACACGTAG	1151	9	-	Brassica oleracea	Light responsive element
LuWOX14	G-box	CACGAC	1178	6	+	Zea mays	Light responsive element
LuWOX14	ARE	AAACCA	169	6	+	Zea mays	Anaerobic induction element
LuWOX14	ARE	AAACCA	276	6	+	Zea mays	Anaerobic induction element
LuWOX14	ARE	AAACCA	1734	6	+	Zea mays	Anaerobic induction element
LuWOX14	TGA-element	AACGAC	980	6	-	Brassica oleracea	Auxin responsive element
LuWOX14	GATA-motif	GATAGGG	1440	7	-	Pisum sativum	Light responsive element
LuWOX15	TCT-motif	TCTTAC	1738	6	-	Arabidopsis thaliana	Light responsive element
LuWOX15	P-box	CCTTTTG	320	7	-	Oryza sativa	Gibberellin responsive element
LuWOX15	CAT-box	GCCACT	702	6	+	Arabidopsis thaliana	Meristem expression element
LuWOX15	GARE-motif	TCTGTTG	111	7	-	Brassica oleracea	Gibberellin responsive element
LuWOX15	LTR	CCGAAA	819	6	+	Hordeum vulgare	Low-temperature responsive element
LuWOX15	LTR	CCGAAA	1912	6	+	Hordeum vulgare	Low-temperature responsive element
LuWOX15	ABRE	ACGTG	1714	5	+	Arabidopsis thaliana	Abscisic acid responsive element
LuWOX15	ABRE	ACGTG	1784	5	-	Arabidopsis thaliana	Abscisic acid responsive element
LuWOX15	chs-CMA2a	TCACTTGA	1132	8	-	Petroselinum crispum	Light responsive element
LuWOX15	TGA-element	AACGAC	908	6	+	Brassica oleracea	Auxin responsive element
LuWOX15	ARE	AAACCA	1236	6	-	Zea mays	Anaerobic induction element
LuWOX15	CCAAT-box	CAACGG	1022	6	+	Hordeum vulgare	MYBHv1 binding site
LuWOX15	CGTCA-motif	CGTCA	108	5	+	Hordeum vulgare	MeJA responsive element
LuWOX15	CGTCA-motif	CGTCA	372	5	+	Hordeum vulgare	MeJA responsive element
LuWOX15	O2-site	GTTGACGTGA	105	9	-	Zea mays	Zein metabolism regulatory element
LuWOX15	O2-site	GATGACATGG	506	9	+	Zea mays	Zein metabolism regulatory element
LuWOX15	O2-site	GATGATGTGG	1867	9	+	Zea mays	Zein metabolism regulatory element
LuWOX15	MBS	CAACTG	650	6	-	Arabidopsis thaliana	MYB binding site involved in drought-inducibility
LuWOX15	GATA-motif	GATAGGG	1379	7	-	Pisum sativum	Light responsive element
LuWOX15	TC-rich repeats	GTTTTCTTAC	127	9	-	Nicotiana tabacum	Defense and stress-responsive element
LuWOX15	TGACG-motif	TGACG	108	5	-	Hordeum vulgare	MeJA responsive element
LuWOX15	TGACG-motif	TGACG	372	5	-	Hordeum vulgare	MeJA responsive element
LuWOX15	G-box	CAGACGTGGCA	1711	10	+	Nicotiana plumbaginifolia	Light responsive element
LuWOX15	G-box	CACGTC	1713	6	-	Zea mays	Light responsive element
LuWOX15	G-box	TACGTG	1784	6	-	Arabidopsis thaliana	Light responsive element
LuWOX16	AE-box	AGAAACAA	562	8	-	Arabidopsis thaliana	Light responsive element
LuWOX16	GARE-motif	TCTGTTG	570	7	+	Brassica oleracea	Gibberellin responsive element
LuWOX16	LTR	CCGAAA	328	6	+	Hordeum vulgare	Low-temperature responsive element
LuWOX16	ABRE	ACGTG	440	5	-	Arabidopsis thaliana	Abscisic acid responsive element
LuWOX16	MRE	AACCTAA	184	7	-	Petroselinum crispum	Light responsive element
LuWOX16	TCCC-motif	TCTCCCT	949	7	+	Spinacia oleracea	Light responsive element
LuWOX16	GATA-motif	AAGGATAAGG	1833	9	-	Solanum tuberosum	Light responsive element
LuWOX16	TGA-element	AACGAC	303	6	-	Brassica oleracea	Auxin responsive element
LuWOX16	TGA-element	AACGAC	855	6	-	Brassica oleracea	Auxin responsive element
LuWOX16	TGACG-motif	TGACG	733	5	-	Hordeum vulgare	MeJA responsive element
LuWOX16	TGACG-motif	TGACG	1352	5	-	Hordeum vulgare	MeJA responsive element
LuWOX16	G-box	CACGTC	440	6	+	Zea mays	Light responsive element
LuWOX16	ARE	AAACCA	1462	6	+	Zea mays	Anaerobic induction element
LuWOX16	ARE	AAACCA	1857	6	+	Zea mays	Anaerobic induction element
LuWOX16	ARE	AAACCA	1862	6	+	Zea mays	Anaerobic induction element
LuWOX16	Box 4	ATTAAT	1476	6	-	Petroselinum crispum	Light responsive element
LuWOX16	chs-CMA2b	GAACCTACACAC	429	11	+	Hordeum vulgare	Light responsive element
LuWOX16	TCT-motif	TCTTAC	1439	6	-	Arabidopsis thaliana	Light responsive element
LuWOX16	TCT-motif	TCTTAC	1629	6	+	Arabidopsis thaliana	Light responsive element
LuWOX16	Sp1	GGGCGG	909	6	+	Oryza sativa	Light responsive element
LuWOX16	CGTCA-motif	CGTCA	733	5	+	Hordeum vulgare	MeJA responsive element
LuWOX16	CGTCA-motif	CGTCA	1352	5	+	Hordeum vulgare	MeJA responsive element
LuWOX16	TGA-box	TGACGTAA	1349	8	-	Glycine max	Auxin responsive element
LuWOX16	P-box	CCTTTTG	953	7	+	Oryza sativa	Gibberellin responsive element
LuWOX16	TATC-box	TATCCCA	1783	7	+	Oryza sativa	Gibberellin responsive element
LuWOX16	MBS	CAACTG	508	6	+	Arabidopsis thaliana	MYB binding site involved in drought-inducibility
LuWOX16	I-box	atGATAAGGTC	1831	10	-	Helianthus annuus	Light responsive element
LuWOX17	GATA-motif	GATAGGA	1208	7	+	Arabidopsis thaliana	Light responsive element
LuWOX17	MBS	CAACTG	286	6	+	Arabidopsis thaliana	MYB binding site involved in drought-inducibility
LuWOX17	ARE	AAACCA	740	6	+	Zea mays	Anaerobic induction element
LuWOX17	ARE	AAACCA	820	6	-	Zea mays	Anaerobic induction element
LuWOX17	ARE	AAACCA	1748	6	+	Zea mays	Anaerobic induction element
LuWOX17	ARE	AAACCA	1753	6	+	Zea mays	Anaerobic induction element
LuWOX17	Box 4	ATTAAT	1190	6	-	Petroselinum crispum	Light responsive element
LuWOX17	Box 4	ATTAAT	1222	6	-	Petroselinum crispum	Light responsive element
LuWOX17	TCT-motif	TCTTAC	1879	6	+	Arabidopsis thaliana	Light responsive element
LuWOX17	HD-Zip 3	GTAAT(G/C)ATTAC	276	9.5	+	Arabidopsis thaliana	Protein binding site responsive element
LuWOX17	GT1-motif	GGTTAA	260	6	+	Arabidopsis thaliana	Light responsive element
LuWOX18	Sp1	GGGCGG	361	6	+	Oryza sativa	Light responsive element
LuWOX18	Sp1	GGGCGG	1555	6	-	Oryza sativa	Light responsive element
LuWOX18	G-Box	CACGTT	457	6	+	Pisum sativum	Light responsive element
LuWOX18	G-Box	CACGTT	935	6	-	Pisum sativum	Light responsive element
LuWOX18	TCT-motif	TCTTAC	1871	6	+	Arabidopsis thaliana	Light responsive element
LuWOX18	CGTCA-motif	CGTCA	1020	5	+	Hordeum vulgare	MeJA responsive element
LuWOX18	CGTCA-motif	CGTCA	1048	5	-	Hordeum vulgare	MeJA responsive element
LuWOX18	CGTCA-motif	CGTCA	1123	5	-	Hordeum vulgare	MeJA responsive element
LuWOX18	MBS	CAACTG	510	6	+	Arabidopsis thaliana	MYB binding site involved in drought-inducibility
LuWOX18	ABRE	ACGTG	457	5	-	Arabidopsis thaliana	Abscisic acid responsive element
LuWOX18	ABRE	ACGTG	936	5	+	Arabidopsis thaliana	Abscisic acid responsive element
LuWOX18	Box 4	ATTAAT	1117	6	-	Petroselinum crispum	Light responsive element
LuWOX18	Box 4	ATTAAT	1141	6	-	Petroselinum crispum	Light responsive element
LuWOX18	Box 4	ATTAAT	1280	6	-	Petroselinum crispum	Light responsive element
LuWOX18	Box 4	ATTAAT	1492	6	-	Petroselinum crispum	Light responsive element
LuWOX18	ARE	AAACCA	704	6	+	Zea mays	Anaerobic induction element
LuWOX18	ARE	AAACCA	1610	6	+	Zea mays	Anaerobic induction element
LuWOX18	ARE	AAACCA	1641	6	+	Zea mays	Anaerobic induction element
LuWOX18	ARE	AAACCA	1751	6	+	Zea mays	Anaerobic induction element
LuWOX18	G-box	TAAACGTG	933	8	+	Brassica oleracea	Light responsive element
LuWOX18	G-box	CACGAC	1419	6	+	Zea mays	Light responsive element
LuWOX18	TCA-element	CCATCTTTTT	756	9	+	Nicotiana tabacum	Salicylic acid responsive element
LuWOX18	TGACG-motif	TGACG	1020	5	-	Hordeum vulgare	MeJA responsive element
LuWOX18	TGACG-motif	TGACG	1048	5	+	Hordeum vulgare	MeJA responsive element
LuWOX18	TGACG-motif	TGACG	1123	5	+	Hordeum vulgare	MeJA responsive element
