# Supplementary material for: Identification and Characterization of WOX Gene Family in Flax (Linum usitatissimum L.) and Its Role Under Abiotic Stress
Source: Int J Mol Sci. 2025 Apr 10;26(8):3571. doi: 10.3390/ijms26083571 (PMC12026529; doi:10.3390/ijms26083571)
Supplement: Supplementary file 1 [file ijms-26-03571-s001.zip › TableS4.xlsx]

## Sheet: TableS4
Table S4. The list primer was used for gene expression analysis by qRT-PCR.
Gene ID	Forward primer	Reverse primer
qLuWOX1	ACACGCTGATGGGCGGAGGA	TCGGTGTCCCGTTCCCTTGC
qLuWOX2	CGCCGTCTACTCCACCATC	GCCCATCAGCGTGTCCAAG
qLuWOX3	GTGGAGGACAGCGACAGCA	GCGGCAGAGTTTCTTGGTAG
qLuWOX4	AAACTTGCTGGAAGGGCTGTA	CGCTGTCGGGCTTTATGGT
qLuWOX5	ACCACTCATCAGCCTTCAT	TCCGACCACATTACAGACCA
qLuWOX6	AGGATGATGGCAGTAAGAAG	TCACGGCATTATCGTTGTT
qLuWOX7	ACCTCATCGTCCTCTTCAT	TCGTTGGCTGTTGTTTATC
qLuWOX8	TGGGATACTCGAAATGCTC	CTTGCCTTCAATCTTACCG
qLuWOX9	AACTGTTCCCGATAAATCC	TGCTTGCGGTAGTAGTAATG
qLuWOX10	GAGGCATCAAGCATCAGTA	AGAGCGAAAGGAGTAGTGG
qLuWOX11	GTTCACCAATGACCCTCCC	GCTAATCCCAAATACTCCACT
qLuWOX12	CGCAACAAACCCAACAATA	GGAACAGGTCGGTAAGAAC
qLuWOX13	GCTGGAAGCAAGAAAGATA	CAGTGGGAGAAACTCAAAG
qLuWOX14	GGATGATGGGTTACAACGA	CGAAGACGACGACAGAAAA
qLuWOX15	CCACCTCATCGTCTTCTTC	TCATAGGCTGTTGTTTATC
qLuWOX16	GGATACTCGAAATGCTCTAC	TCTTGCCTTCAATCTTACC
qLuWOX17	AACTGCTGGTGAAGGGTATA	AAGCCATAGTCATTGACAGG
qLuWOX18	GCGACGCAAGTGCCAAGAG	GGATGCAAGCCTGGAAGGA
GAPDH	CTTTACCCTCAGCAAATCCG	AGGTTCTTCCCGCTCTCAAT
